# Supplementary material for: Epigenetic Priming of Bladder Cancer Cells With Decitabine Increases Cytotoxicity of Human EGFR and CD44v6 CAR Engineered T-Cells
Source: Front Immunol. 2021 Nov 17;12:782448. doi: 10.3389/fimmu.2021.782448 (PMC8637820; doi:10.3389/fimmu.2021.782448)
Supplement: Supplementary file 2 [file Table_1.xlsx]

## Sheet: Supplementary Table S1
List of antibodies, counterstains and siRNAs
Antibodies for flow cytometry	Clone	Cat.-Nr.	Manufacturer	RRID	Corresponding Vital Stains	Cat.-Nr.	Manufacturer
CD44v6 Antibody, anti-human, PE-Vio® 770, REAfinity™	REA 706	#130-111-239	Miltenyi Biotec, Bergisch Gladbach, Germany	RRID:AB_2658210	DAPI Staining Solution	#130-111-570	Miltenyi Biotec, Bergisch Gladbach, Germany
EGF Receptor Antibody, anti-human, PE, REAfinity™	REA688	#130-110-528	Miltenyi Biotec, Bergisch Gladbach, Germany	RRID:AB_2651598	DAPI Staining Solution	#130-111-570	Miltenyi Biotec, Bergisch Gladbach, Germany
APC Mouse Anti-Human CD274	MIH1	#563741	BD Biosciences, Heidelberg, Germany	RRID:AB_2738399	Propidium Iodid	#130-093-233	Miltenyi Biotec, Bergisch Gladbach, Germany
APC Mouse Anti-Human CD273	MIH18	#557926	BD Biosciences, Heidelberg, Germany	RRID:AB_647162	Propidium Iodid	#130-093-234	Miltenyi Biotec, Bergisch Gladbach, Germany
CD95 (FAS) Antibody, anti-human, APC-Vio® 770, REAfinity™	REA 738	#130-113-007	Miltenyi Biotec, Bergisch Gladbach, Germany	RRID:AB_2725919	Viobility™ 405/520 Fixable Dye	#130-109-814	Miltenyi Biotec, Bergisch Gladbach, Germany
CD54 (ICAM-1) Antibody, anti-human, APC, REAfinity™	REA 266	#130-121-342	Miltenyi Biotec, Bergisch Gladbach, Germany	RRID:AB_2784251	Viobility™ 405/520 Fixable Dye	#130-109-814	Miltenyi Biotec, Bergisch Gladbach, Germany
CD4 Antibody, anti-human, PE-Vio®770, REAfinity™	REA623	#130-113-227	Miltenyi Biotec, Bergisch Gladbach, Germany	RRID:AB_2657985	Propidium Iodid	#130-093-233	Miltenyi Biotec, Bergisch Gladbach, Germany
CD8 Antibody, anti-human, APC-Vio®770, REAfinity™	REA734	#130-110-681	Miltenyi Biotec, Bergisch Gladbach, Germany	RRID:AB_2659247	Propidium Iodid	#130-093-233	Miltenyi Biotec, Bergisch Gladbach, Germany
CD62L Antibody, anti-human, PE, REAfinity™	REA615	#130-113-625	Miltenyi Biotec, Bergisch Gladbach, Germany	RRID:AB_2733829	Propidium Iodid	#130-093-233	Miltenyi Biotec, Bergisch Gladbach, Germany
CD45RO Antibody, anti-human, APC, REAfinity™	REA611	#130-113-556	Miltenyi Biotec, Bergisch Gladbach, Germany	RRID:AB_2733381	Propidium Iodid	#130-093-233	Miltenyi Biotec, Bergisch Gladbach, Germany
Antibodies for Western Blot	Dilution	Cat.-Nr.	Manufacturer
BCL-X	1:20000	#556361	BD Pharmingen	BD Biosciences Cat# 556361, RRID:AB_396386
DAXX	1:1000	#4533S	Cell Signaling	Cell Signaling Technology Cat# 4533, RRID:AB_2088778
TRADD	1:1000	#3694S	Cell Signaling	Cell Signaling Technology Cat# 3694, RRID:AB_2209044
BID	1:1000	#2002S	Cell Signaling	Cell Signaling Technology Cat# 2002, RRID:AB_10692485
ON-Targetplus siRNA SMART pools		Cat.-Nr.	Manufacturer
DAXX		#L-004420-00-0005	Dharmacon
TRADD		#L-004420-00-0005	Dharmacon
BID		#L-004387-00-0005	Dharmacon
BCL2L1		#L-003458-00-0005	Dharmacon

## Sheet: Supplementary Table S2
GO analysis of 92 commonly downregulated genes after DEC treatment of BFCT905 and UM-UC-3 cells
Category	Term
GOTERM_BP_DIRECT	GO:0043547~positive regulation of GTPase activity
GOTERM_BP_DIRECT	GO:0001938~positive regulation of endothelial cell proliferation	Count	%	PValue	Genes	List Total	Pop Hits	Pop Total	Fold Enrichment	Bonferroni	Benjamini	FDR
GOTERM_BP_DIRECT	GO:0048010~vascular endothelial growth factor receptor signaling pathway	8	9.1954	0.0077412	RTN4R, GNAO1, SHC2, CDKL5, DENND6B, NRG2, ARHGEF40, GARNL3	69	565	16792	3.44584	0.951347	1	1
GOTERM_BP_DIRECT	GO:0016126~sterol biosynthetic process	3	3.44828	0.0318499	ITGB3, VEGFC, ANG	69	69	16792	10.581	0.999997	1	1
GOTERM_BP_DIRECT	GO:0042592~homeostatic process	3	3.44828	0.0344342	SHC2, ITGB3, VEGFC	69	72	16792	10.1401	0.999999	1	1
GOTERM_BP_DIRECT	GO:0007169~transmembrane receptor protein tyrosine kinase signaling pathway	2	2.29885	0.0397759	CYB5R2, MSMO1	69	10	16792	48.6725	1	1	1
GOTERM_BP_DIRECT	GO:0002576~platelet degranulation	2	2.29885	0.0436667	IL31RA, ANG	69	11	16792	44.2477	1	1	1
GOTERM_BP_DIRECT	GO:0034142~toll-like receptor 4 signaling pathway	3	3.44828	0.0577694	SHC2, IL31RA, GAB2	69	96	16792	7.60507	1	1	1
GOTERM_BP_DIRECT	GO:0019226~transmission of nerve impulse	3	3.44828	0.065372	ITGB3, VEGFC, A1BG	69	103	16792	7.08822	1	1	1
GOTERM_BP_DIRECT	GO:0034113~heterotypic cell-cell adhesion	2	2.29885	0.0704707	LY96, PIK3AP1	69	18	16792	27.0403	1	1	1
GOTERM_BP_DIRECT	GO:0019221~cytokine-mediated signaling pathway	2	2.29885	0.077992	NFASC, CACNG4	69	20	16792	24.3362	1	1	1
		2	2.29885	0.0854534	NFASC, ITGB3	69	22	16792	22.1238	1	1	1
		3	3.44828	0.0987068	RTN4R, IL31RA, LRRC4B	69	131	16792	5.57318	1	1	1

## Sheet: Supplementary Table S3
GO analysis of 207 commonly upregulated genes after DEC treatment of BFCT905 and UM-UC-3 cells
Category	Term	Count	%	PValue	Genes	List Total	Pop Hits	Pop Total	Fold Enrichment	Bonferroni	Benjamini	FDR
GOTERM_BP_DIRECT	GO:0051301~cell division	45	22.3881	2.4605e-34	ERCC6L, CDCA2, CDCA3, CDCA5, CCNF, KIF14, NCAPG, CDCA8, BUB1B, KIF11, NCAPH, SKA1, AURKA, CDC20, CCNB2, TUBA1B, CCNB1, HAUS8, NUF2, NEK2, BUB1, SPAG5, UBE2C, KNL1, CDC25C, KNSTRN, NDC80, CDC25B, CCNA2, SGO2, TPX2, CENPF, KIF18B, PSRC1, UBE2S, KIFC1, CKS2, CDK1, TACC3, BIRC5, FAM64A, KIF2C, NCAPD2, MAD2L1, SPC25	184	350	16792	11.7335	2.49987e-31	2.49987e-31	2.3793e-31
GOTERM_BP_DIRECT	GO:0007067~mitotic nuclear division	36	17.9104	4.83173e-29	ERCC6L, CDCA2, CDCA3, CDCA5, CCNF, BUB1B, KIF11, PKMYT1, SKA1, AURKB, AURKA, KIF15, CDC20, CCNB2, HAUS8, NUF2, PBK, NEK2, BUB1, PLK1, KNL1, KIF22, CDC25C, NDC80, CDC25B, CIT, CCNA2, ASPM, TPX2, CENPF, INCENP, CDK1, BIRC5, FAM64A, KIF2C, SPC25	184	248	16792	13.2475	4.90904e-26	2.45452e-26	2.33614e-26
GOTERM_BP_DIRECT	GO:0007062~sister chromatid cohesion	20	9.95025	2.11233e-18	ERCC6L, CDCA5, PLK1, CDCA8, BUB1B, KNL1, KIF22, NDC80, SKA1, AURKB, CDC20, SGO2, CENPF, INCENP, NUF2, BIRC5, KIF2C, BUB1, MAD2L1, SPC25	184	103	16792	17.7206	2.14613e-15	7.15376e-16	6.80874e-16
GOTERM_BP_DIRECT	GO:0000070~mitotic sister chromatid segregation	10	4.97512	3.12916e-12	KIF18B, ESPL1, SPAG5, KIFC1, PLK1, NUSAP1, NEK2, KNSTRN, NDC80, MAD2L1	184	25	16792	36.5043	3.17923e-09	7.94806e-10	7.56474e-10
GOTERM_BP_DIRECT	GO:0007059~chromosome segregation	13	6.46766	8.36145e-12	TOP2A, CDCA2, SPAG5, BRCA1, KIF11, KNSTRN, NDC80, SKA1, CENPF, INCENP, NUF2, NEK2, SPC25	184	68	16792	17.4469	8.49521e-09	1.69905e-09	1.6171e-09
GOTERM_BP_DIRECT	GO:0000086~G2/M transition of mitotic cell cycle	14	6.96517	3.28733e-09	PLK1, PKMYT1, FOXM1, CDC25C, CDC25B, AURKA, CIT, CCNB2, TPX2, CCNB1, HAUS8, CDK1, BIRC5, NEK2	184	137	16792	9.32593	3.33992e-06	5.56654e-07	5.29807e-07
GOTERM_BP_DIRECT	GO:0007051~spindle organization	7	3.48259	1.12886e-08	ASPM, SPAG5, TTK, KIF11, KNSTRN, AURKB, AURKA	184	16	16792	39.9266	1.14691e-05	1.63845e-06	1.55943e-06
GOTERM_BP_DIRECT	GO:0007018~microtubule-based movement	11	5.47264	1.77701e-08	KIF18B, KIFC1, KIF4A, KIF14, KIF23, KIF2C, KIF20A, KIF11, KIF22, KIF7, KIF15	184	81	16792	12.3935	1.80543e-05	2.21966e-06	2.11261e-06
GOTERM_BP_DIRECT	GO:0008283~cell proliferation	20	9.95025	1.96624e-08	CD74, STIL, UHRF1, SERPINF1, PLK1, BUB1B, MKI67, TYMS, CDC25C, AURKB, KIF15, BST2, TPX2, CENPF, CKS2, CDK1, TACC3, KIF2C, BUB1, DLGAP5	184	366	16792	4.98693	1.99768e-05	2.21966e-06	2.11261e-06
GOTERM_BP_DIRECT	GO:0007052~mitotic spindle organization	8	3.9801	2.68108e-08	STIL, CCNB1, TTK, WDR62, KIF11, NDC80, AURKA, SPC25	184	30	16792	24.3362	2.72394e-05	2.70455e-06	2.57411e-06
GOTERM_BP_DIRECT	GO:0060337~type I interferon signaling pathway	10	4.97512	2.92815e-08	IFITM3, BST2, IFI27, RSAD2, OAS2, ISG15, XAF1, IFIT1, IFIT3, IFIT2	184	64	16792	14.2595	2.97496e-05	2.70455e-06	2.57411e-06
GOTERM_BP_DIRECT	GO:0007080~mitotic metaphase plate congression	8	3.9801	1.27137e-07	CCNB1, PSRC1, KIFC1, CDCA5, KIF14, CDCA8, KIF2C, KIF22	184	37	16792	19.7321	0.000129163	1.07643e-05	1.02451e-05
GOTERM_BP_DIRECT	GO:0031145~anaphase-promoting complex-dependent catabolic process	10	4.97512	1.90193e-07	CDC20, CCNB1, UBE2C, UBE2S, PLK1, CDK1, BUB1B, AURKB, MAD2L1, AURKA	184	79	16792	11.552	0.000193218	1.48643e-05	1.41474e-05
GOTERM_BP_DIRECT	GO:0000910~cytokinesis	8	3.9801	8.21855e-07	ESPL1, INCENP, PRC1, PLK1, BIRC5, KIF23, KIF20A, CIT	184	48	16792	15.2101	0.000834656	5.96432e-05	5.67667e-05
GOTERM_BP_DIRECT	GO:0007094~mitotic spindle assembly checkpoint	6	2.98507	1.97598e-06	CENPF, PLK1, BUB1B, TTK, BUB1, MAD2L1	184	20	16792	27.3783	0.00200558	0.00013384	0.000127385
GOTERM_BP_DIRECT	GO:0034501~protein localization to kinetochore	5	2.48756	2.72354e-06	CDK1, BUB1B, TTK, KNL1, AURKB	184	10	16792	45.6304	0.00276329	0.000172945	0.000164604
GOTERM_BP_DIRECT	GO:0007076~mitotic chromosome condensation	5	2.48756	1.69626e-05	CDCA5, NUSAP1, NCAPG, NCAPD2, NCAPH	184	15	16792	30.4203	0.0170865	0.00101376	0.00096487
GOTERM_BP_DIRECT	GO:0009615~response to virus	9	4.47761	2.71401e-05	IFITM3, BST2, RSAD2, DDX58, OAS2, ZC3HAV1, IFIT1, IFIT3, IFIT2	184	110	16792	7.4668	0.027198	0.00153191	0.00145803
GOTERM_BP_DIRECT	GO:0090307~mitotic spindle assembly	6	2.98507	4.17147e-05	TPX2, KIFC1, BIRC5, MYBL2, NEK2, KIF11	184	36	16792	15.2101	0.0414975	0.00223064	0.00212306
GOTERM_BP_DIRECT	GO:0042787~protein ubiquitination involved in ubiquitin-dependent protein catabolic process	10	4.97512	4.61585e-05	CDC20, CCNB1, UHRF1, UBE2C, PLK1, CDK1, BUB1B, AURKB, MAD2L1, AURKA	184	153	16792	5.96476	0.0458154	0.00234485	0.00223176
GOTERM_BP_DIRECT	GO:0006281~DNA repair	12	5.97015	5.49528e-05	TFPT, RTEL1, CHAF1A, FANCD2, UHRF1, CDK1, FANCA, RAD54L, BRCA1, KIF22, FOXM1, POLE	184	235	16792	4.66013	0.0543035	0.00265867	0.00253045
GOTERM_BP_DIRECT	GO:0051726~regulation of cell cycle	9	4.47761	6.4082e-05	CCNB2, CENPF, CCNB1, PLK1, CCNF, MYBL2, PKMYT1, FOXM1, CDC25C	184	124	16792	6.62377	0.0630351	0.00285648	0.00271871
GOTERM_BP_DIRECT	GO:0019886~antigen processing and presentation of exogenous peptide antigen via MHC class II	8	3.9801	6.53561e-05	CD74, KIF4A, KIF23, KIF2C, AP1S3, KIF11, KIF22, KIF15	184	92	16792	7.93573	0.0642473	0.00285648	0.00271871
GOTERM_BP_DIRECT	GO:0051983~regulation of chromosome segregation	4	1.99005	6.84929e-05	KIF2C, MKI67, BUB1, AURKB	184	8	16792	45.6304	0.0672249	0.00285648	0.00271871
GOTERM_BP_DIRECT	GO:0045071~negative regulation of viral genome replication	6	2.98507	7.02873e-05	IFITM3, BST2, RSAD2, ISG15, ZC3HAV1, IFIT1	184	40	16792	13.6891	0.0689241	0.00285648	0.00271871
GOTERM_BP_DIRECT	GO:0051607~defense response to virus	10	4.97512	8.29117e-05	IFITM3, BST2, RSAD2, OAS2, ISG15, ZC3HAV1, IFIT1, POLR3K, IFIT3, IFIT2	184	165	16792	5.53096	0.080791	0.00323994	0.00308368
GOTERM_BP_DIRECT	GO:1904668~positive regulation of ubiquitin protein ligase activity	4	1.99005	0.000101915	CDC20, UBE2C, UBE2S, PLK1	184	9	16792	40.5604	0.0983701	0.00372955	0.00354968
GOTERM_BP_DIRECT	GO:0051439~regulation of ubiquitin-protein ligase activity involved in mitotic cell cycle	5	2.48756	0.000102783	CDC20, CCNB1, UBE2C, PLK1, CDK1	184	23	16792	19.8393	0.0991646	0.00372955	0.00354968
GOTERM_BP_DIRECT	GO:0007077~mitotic nuclear envelope disassembly	6	2.98507	0.00011199	CCNB2, CCNB1, NUP188, NUP210, PLK1, CDK1	184	44	16792	12.4447	0.107553	0.00392353	0.0037343
GOTERM_BP_DIRECT	GO:0051437~positive regulation of ubiquitin-protein ligase activity involved in regulation of mitotic cell cycle transition	7	3.48259	0.000179306	CDC20, CCNB1, UBE2C, PLK1, CDK1, BUB1B, MAD2L1	184	76	16792	8.40561	0.166558	0.00607251	0.00577964
GOTERM_BP_DIRECT	GO:0051310~metaphase plate congression	4	1.99005	0.000260556	CENPF, KIF2C, KIF22, NDC80	184	12	16792	30.4203	0.232609	0.00831741	0.00791627
GOTERM_BP_DIRECT	GO:0000281~mitotic cytokinesis	5	2.48756	0.000261966	KIF4A, PLK1, NUSAP1, KIF23, KIF20A	184	29	16792	15.7346	0.233708	0.00831741	0.00791627
GOTERM_BP_DIRECT	GO:0016925~protein sumoylation	8	3.9801	0.000294556	TOP2A, NUP188, NUP210, INCENP, CDCA8, BIRC5, BRCA1, AURKB	184	117	16792	6.24006	0.258673	0.00899363	0.00855988
GOTERM_BP_DIRECT	GO:0006260~DNA replication	9	4.47761	0.000300968	RTEL1, RRM2, CHAF1A, ORC6, RFC2, CDK1, BRCA1, CDC25C, POLE	184	155	16792	5.29902	0.263488	0.00899363	0.00855988
GOTERM_BP_DIRECT	GO:0032467~positive regulation of cytokinesis	5	2.48756	0.00068063	KIF14, KIF23, AURKB, CDC25B, CIT	184	37	16792	12.3325	0.499304	0.0197577	0.0188048
GOTERM_BP_DIRECT	GO:0000082~G1/S transition of mitotic cell cycle	7	3.48259	0.000874817	RRM2, ORC6, CDCA5, CDK1, PKMYT1, TYMS, POLE	184	102	16792	6.263	0.589017	0.0246893	0.0234986
GOTERM_BP_DIRECT	GO:0051436~negative regulation of ubiquitin-protein ligase activity involved in mitotic cell cycle	6	2.98507	0.00105941	CDC20, CCNB1, UBE2C, CDK1, BUB1B, MAD2L1	184	71	16792	7.71219	0.659362	0.0290909	0.0276879
GOTERM_BP_DIRECT	GO:0031536~positive regulation of exit from mitosis	3	1.49254	0.00172156	UBE2C, CDCA5, BIRC5	184	6	16792	45.6304	0.826332	0.0448487	0.0426858
GOTERM_BP_DIRECT	GO:0051573~negative regulation of histone H3-K9 methylation	3	1.49254	0.00172156	DNMT1, DNMT3B, BRCA1	184	6	16792	45.6304	0.826332	0.0448487	0.0426858
GOTERM_BP_DIRECT	GO:0006139~nucleobase-containing compound metabolic process	5	2.48756	0.00197272	RTEL1, OAS2, AK1, TK1, TYMS	184	49	16792	9.31233	0.86551	0.0499769	0.0475666
GOTERM_BP_DIRECT	GO:0006890~retrograde vesicle-mediated transport, Golgi to ER	6	2.98507	0.00201678	KIF4A, KIF23, KIF2C, KIF11, KIF22, KIF15	184	82	16792	6.67762	0.87141	0.0499769	0.0475666
GOTERM_BP_DIRECT	GO:0007088~regulation of mitotic nuclear division	4	1.99005	0.00217731	NEK2, MKI67, PKMYT1, CDC25C	184	24	16792	15.2101	0.890798	0.0526701	0.0501299
GOTERM_BP_DIRECT	GO:0009636~response to toxic substance	6	2.98507	0.00236191	NQO1, AIFM1, CDK1, DNMT3B, TYMS, DHRS2	184	85	16792	6.44194	0.909512	0.0552546	0.0525898
GOTERM_BP_DIRECT	GO:0051988~regulation of attachment of spindle microtubules to kinetochore	3	1.49254	0.00239292	SPAG5, NEK2, KNSTRN	184	7	16792	39.1118	0.912325	0.0552546	0.0525898
GOTERM_BP_DIRECT	GO:0001578~microtubule bundle formation	4	1.99005	0.00245453	PSRC1, PRC1, PLK1, KIF20A	184	25	16792	14.6017	0.917657	0.0554178	0.0527451
GOTERM_BP_DIRECT	GO:0060236~regulation of mitotic spindle organization	3	1.49254	0.00316772	TPX2, PSRC1, TACC3	184	8	16792	34.2228	0.960185	0.0682361	0.0649452
GOTERM_BP_DIRECT	GO:0051256~mitotic spindle midzone assembly	3	1.49254	0.00316772	KIF4A, KIF23, AURKB	184	8	16792	34.2228	0.960185	0.0682361	0.0649452
GOTERM_BP_DIRECT	GO:0021987~cerebral cortex development	5	2.48756	0.00322375	ASPM, MDK, KIF14, TACC3, WDR62	184	56	16792	8.14829	0.962395	0.0682361	0.0649452
GOTERM_BP_DIRECT	GO:0045931~positive regulation of mitotic cell cycle	4	1.99005	0.00341341	CCNB1, CDK1, BIRC5, CDC25B	184	28	16792	13.0373	0.969006	0.0707759	0.0673625
GOTERM_BP_DIRECT	GO:0006915~apoptotic process	15	7.46269	0.00374867	TIGAR, PLEKHF1, DDIAS, BUB1B, BRCA1, TFPT, AIMP2, TPX2, ESPL1, AIFM1, DPF1, CDK1, BIRC5, XAF1, BUB1	184	567	16792	2.41431	0.97798	0.0761729	0.0724992
GOTERM_BP_DIRECT	GO:0035456~response to interferon-beta	3	1.49254	0.00404367	IFITM3, BST2, XAF1	184	9	16792	30.4203	0.983702	0.0790071	0.0751967
GOTERM_BP_DIRECT	GO:0008608~attachment of spindle microtubules to kinetochore	3	1.49254	0.00404367	KNL1, NDC80, AURKB	184	9	16792	30.4203	0.983702	0.0790071	0.0751967
GOTERM_BP_DIRECT	GO:0043066~negative regulation of apoptotic process	13	6.46766	0.00426483	NQO1, CD74, STIL, PLK1, KIF14, DHRS2, IFIT3, AURKA, KRT18, CDK1, BIRC5, ATF5, MAD2L1	184	455	16792	2.60745	0.986994	0.081756	0.0778131
GOTERM_BP_DIRECT	GO:0006977~DNA damage response, signal transduction by p53 class mediator resulting in cell cycle arrest	5	2.48756	0.00465528	CCNB1, CDK1, CDC25C, GTSE1, AURKA	184	62	16792	7.35975	0.991268	0.0875883	0.0833641
GOTERM_BP_DIRECT	GO:0007093~mitotic cell cycle checkpoint	4	1.99005	0.00500599	BUB1B, TTK, BUB1, MAD2L1	184	32	16792	11.4076	0.993896	0.0894522	0.0851381
GOTERM_BP_DIRECT	GO:1902475~L-alpha-amino acid transmembrane transport	3	1.49254	0.00501848	SLC7A5, SLC7A7, SLC43A2	184	10	16792	27.3783	0.993974	0.0894522	0.0851381
GOTERM_BP_DIRECT	GO:0007019~microtubule depolymerization	3	1.49254	0.00501848	KIF18B, KIF14, KIF2C	184	10	16792	27.3783	0.993974	0.0894522	0.0851381
GOTERM_BP_DIRECT	GO:0015807~L-amino acid transport	3	1.49254	0.0072558	SLC7A5, SLC7A7, SLC43A2	184	12	16792	22.8152	0.999388	0.127102	0.120972
GOTERM_BP_DIRECT	GO:0006461~protein complex assembly	6	2.98507	0.00882413	CD74, CCNB1, SLC7A7, CHAF1A, CDK1, FANCA	184	116	16792	4.72039	0.999877	0.151954	0.144626
GOTERM_BP_DIRECT	GO:0007049~cell cycle	8	3.9801	0.00980515	CDC20, KRT18, CHAF1A, UHRF1, BRCA1, FOXM1, AURKB, AURKA	184	217	16792	3.36446	0.999955	0.166034	0.158026
GOTERM_BP_DIRECT	GO:0006468~protein phosphorylation	12	5.97015	0.0115138	PLK1, PBK, BIRC5, BUB1B, ALPK3, NEK2, PKMYT1, BUB1, AURKB, CDC25B, AURKA, CIT	184	456	16792	2.4016	0.999992	0.19177	0.182521
GOTERM_BP_DIRECT	GO:1904355~positive regulation of telomere capping	3	1.49254	0.0128209	RTEL1, NEK2, AURKB	184	16	16792	17.1114	0.999998	0.210097	0.199964
GOTERM_BP_DIRECT	GO:0051571~positive regulation of histone H3-K4 methylation	3	1.49254	0.0144272	DNMT1, DNMT3B, BRCA1	184	17	16792	16.1049	1	0.232667	0.221446
GOTERM_BP_DIRECT	GO:0071539~protein localization to centrosome	3	1.49254	0.0161155	STIL, SPAG5, AURKA	184	18	16792	15.2101	1	0.255833	0.243494
GOTERM_BP_DIRECT	GO:0016032~viral process	9	4.47761	0.0169618	CCNA2, KRT18, CD93, NUP188, NUP210, KRT8, FBLN1, CDC25C, BUB1	184	299	16792	2.74698	1	0.265126	0.25234
GOTERM_BP_DIRECT	GO:0048146~positive regulation of fibroblast proliferation	4	1.99005	0.0210361	CCNA2, CD74, CCNB1, FBLN1	184	54	16792	6.76006	1	0.323829	0.308211
GOTERM_BP_DIRECT	GO:1900182~positive regulation of protein localization to nucleus	3	1.49254	0.0216527	PLK1, CDK1, GTSE1	184	21	16792	13.0373	1	0.323894	0.308273
GOTERM_BP_DIRECT	GO:0000022~mitotic spindle elongation	2	0.995025	0.021678	PRC1, KIF23	184	2	16792	91.2609	1	0.323894	0.308273
GOTERM_BP_DIRECT	GO:0043161~proteasome-mediated ubiquitin-dependent protein catabolic process	7	3.48259	0.0239795	CDC20, UBE2C, CDK1, KIF14, BUB1B, GTSE1, MAD2L1	184	203	16792	3.14693	1	0.351789	0.334822
GOTERM_BP_DIRECT	GO:0032091~negative regulation of protein binding	4	1.99005	0.0242374	IFIT1, AURKB, AURKA, IFIT2	184	57	16792	6.40427	1	0.351789	0.334822
GOTERM_BP_DIRECT	GO:0000083~regulation of transcription involved in G1/S transition of mitotic cell cycle	3	1.49254	0.0257191	RRM2, CDK1, TYMS	184	23	16792	11.9036	1	0.368037	0.350287
GOTERM_BP_DIRECT	GO:0008284~positive regulation of cell proliferation	11	5.47264	0.0318608	CDC20, PRC1, KIF14, GCNT2, HCLS1, BIRC5, TTK, FOXM1, SLC25A33, TNS3, CDC25B	184	466	16792	2.15423	1	0.415978	0.395916
GOTERM_BP_DIRECT	GO:0071279~cellular response to cobalt ion	2	0.995025	0.032341	TIGAR, SERPINF1	184	3	16792	60.8406	1	0.415978	0.395916
GOTERM_BP_DIRECT	GO:2000348~regulation of CD40 signaling pathway	2	0.995025	0.032341	FANCD2, FANCA	184	3	16792	60.8406	1	0.415978	0.395916
GOTERM_BP_DIRECT	GO:0090116~C-5 methylation of cytosine	2	0.995025	0.032341	DNMT1, DNMT3B	184	3	16792	60.8406	1	0.415978	0.395916
GOTERM_BP_DIRECT	GO:0071173~spindle assembly checkpoint	2	0.995025	0.032341	KNL1, BUB1	184	3	16792	60.8406	1	0.415978	0.395916
GOTERM_BP_DIRECT	GO:0046605~regulation of centrosome cycle	2	0.995025	0.032341	ATF5, AURKA	184	3	16792	60.8406	1	0.415978	0.395916
GOTERM_BP_DIRECT	GO:0006259~DNA metabolic process	3	1.49254	0.0323447	TK1, MKI67, KPNA2	184	26	16792	10.5301	1	0.415978	0.395916
GOTERM_BP_DIRECT	GO:0071897~DNA biosynthetic process	3	1.49254	0.0323447	CENPF, TK1, TYMS	184	26	16792	10.5301	1	0.415978	0.395916
GOTERM_BP_DIRECT	GO:0048873~homeostasis of number of cells within a tissue	3	1.49254	0.03956	IL20RB, GATA2, CORO1A	184	29	16792	9.44078	1	0.495167	0.471286
GOTERM_BP_DIRECT	GO:0097190~apoptotic signaling pathway	4	1.99005	0.0424371	TFPT, PTGIS, IFI27, TNFRSF1B	184	71	16792	5.14146	1	0.495167	0.471286
GOTERM_BP_DIRECT	GO:0000226~microtubule cytoskeleton organization	4	1.99005	0.0424371	TUBA1B, CDK1, TACC3, BIRC5	184	71	16792	5.14146	1	0.495167	0.471286
GOTERM_BP_DIRECT	GO:0045589~regulation of regulatory T cell differentiation	2	0.995025	0.0428885	FANCD2, FANCA	184	4	16792	45.6304	1	0.495167	0.471286
GOTERM_BP_DIRECT	GO:0007091~metaphase/anaphase transition of mitotic cell cycle	2	0.995025	0.0428885	TACC3, BUB1B	184	4	16792	45.6304	1	0.495167	0.471286
GOTERM_BP_DIRECT	GO:0040001~establishment of mitotic spindle localization	2	0.995025	0.0428885	ESPL1, NUSAP1	184	4	16792	45.6304	1	0.495167	0.471286
GOTERM_BP_DIRECT	GO:0031577~spindle checkpoint	2	0.995025	0.0428885	BIRC5, AURKB	184	4	16792	45.6304	1	0.495167	0.471286
GOTERM_BP_DIRECT	GO:0046602~regulation of mitotic centrosome separation	2	0.995025	0.0428885	NEK2, KIF11	184	4	16792	45.6304	1	0.495167	0.471286
GOTERM_BP_DIRECT	GO:0016321~female meiosis chromosome segregation	2	0.995025	0.0428885	PLK1, TTK	184	4	16792	45.6304	1	0.495167	0.471286
GOTERM_BP_DIRECT	GO:1901796~regulation of signal transduction by p53 class mediator	5	2.48756	0.0467829	TPX2, RFC2, BRCA1, AURKB, AURKA	184	124	16792	3.67987	1	0.534061	0.508304
GOTERM_BP_DIRECT	GO:0042493~response to drug	8	3.9801	0.0491257	CENPF, CCNB1, MDK, CDK1, DNMT3B, RAD54L, TYMS, PFAS	184	304	16792	2.4016	1	0.552804	0.526143
GOTERM_BP_DIRECT	GO:0042127~regulation of cell proliferation	6	2.98507	0.0528637	DNMT1, TFRC, FANCA, BRCA1, FOXM1, TNFRSF1B	184	185	16792	2.95981	1	0.552804	0.526143
GOTERM_BP_DIRECT	GO:0051304~chromosome separation	2	0.995025	0.0533216	TTK, NCAPD2	184	5	16792	36.5043	1	0.552804	0.526143
GOTERM_BP_DIRECT	GO:1902749~regulation of cell cycle G2/M phase transition	2	0.995025	0.0533216	PLK1, GTSE1	184	5	16792	36.5043	1	0.552804	0.526143
GOTERM_BP_DIRECT	GO:0010994~free ubiquitin chain polymerization	2	0.995025	0.0533216	UBE2C, UBE2S	184	5	16792	36.5043	1	0.552804	0.526143
GOTERM_BP_DIRECT	GO:0007100~mitotic centrosome separation	2	0.995025	0.0533216	KIF11, AURKA	184	5	16792	36.5043	1	0.552804	0.526143
GOTERM_BP_DIRECT	GO:0009157~deoxyribonucleoside monophosphate biosynthetic process	2	0.995025	0.0533216	TK1, TYMS	184	5	16792	36.5043	1	0.552804	0.526143
GOTERM_BP_DIRECT	GO:0000212~meiotic spindle organization	2	0.995025	0.0533216	ESPL1, AURKA	184	5	16792	36.5043	1	0.552804	0.526143
GOTERM_BP_DIRECT	GO:1990314~cellular response to insulin-like growth factor stimulus	2	0.995025	0.0533216	CCNA2, SLC25A33	184	5	16792	36.5043	1	0.552804	0.526143
GOTERM_BP_DIRECT	GO:0050728~negative regulation of inflammatory response	4	1.99005	0.0551789	PTGIS, SERPINF1, PBK, TNFRSF1B	184	79	16792	4.6208	1	0.564724	0.537488
GOTERM_BP_DIRECT	GO:0006865~amino acid transport	3	1.49254	0.055583	SLC7A5, SLC7A7, SLC43A2	184	35	16792	7.82236	1	0.564724	0.537488
GOTERM_BP_DIRECT	GO:0006310~DNA recombination	4	1.99005	0.0621579	TFPT, RTEL1, RAD54L, BRCA1	184	83	16792	4.39811	1	0.604298	0.575154
GOTERM_BP_DIRECT	GO:0032873~negative regulation of stress-activated MAPK cascade	2	0.995025	0.0636417	PBK, FOXM1	184	6	16792	30.4203	1	0.604298	0.575154
GOTERM_BP_DIRECT	GO:0071156~regulation of cell cycle arrest	2	0.995025	0.0636417	FOXM1, SLC25A33	184	6	16792	30.4203	1	0.604298	0.575154
GOTERM_BP_DIRECT	GO:0045842~positive regulation of mitotic metaphase/anaphase transition	2	0.995025	0.0636417	ESPL1, DLGAP5	184	6	16792	30.4203	1	0.604298	0.575154
GOTERM_BP_DIRECT	GO:0045143~homologous chromosome segregation	2	0.995025	0.0636417	ESPL1, PLK1	184	6	16792	30.4203	1	0.604298	0.575154
GOTERM_BP_DIRECT	GO:0007098~centrosome cycle	2	0.995025	0.0636417	CDK1, BRCA1	184	6	16792	30.4203	1	0.604298	0.575154
GOTERM_BP_DIRECT	GO:0010216~maintenance of DNA methylation	2	0.995025	0.0636417	DNMT1, UHRF1	184	6	16792	30.4203	1	0.604298	0.575154
GOTERM_BP_DIRECT	GO:0000079~regulation of cyclin-dependent protein serine/threonine kinase activity	3	1.49254	0.0673128	CCNA2, PKMYT1, CDC25C	184	39	16792	7.02007	1	0.633238	0.602698
GOTERM_BP_DIRECT	GO:0007346~regulation of mitotic cell cycle	3	1.49254	0.070363	PLK1, CKS2, BIRC5	184	40	16792	6.84457	1	0.655861	0.62423
GOTERM_BP_DIRECT	GO:0000278~mitotic cell cycle	3	1.49254	0.0734577	CENPF, KIF18B, CDC25B	184	41	16792	6.67762	1	0.675958	0.643358
GOTERM_BP_DIRECT	GO:0090267~positive regulation of mitotic cell cycle spindle assembly checkpoint	2	0.995025	0.0738498	NDC80, MAD2L1	184	7	16792	26.0745	1	0.675958	0.643358
GOTERM_BP_DIRECT	GO:0097191~extrinsic apoptotic signaling pathway	3	1.49254	0.0765954	KRT18, KRT8, TNFRSF1B	184	42	16792	6.51863	1	0.69483	0.661319
GOTERM_BP_DIRECT	GO:0051315~attachment of mitotic spindle microtubules to kinetochore	2	0.995025	0.0839472	KIF2C, NDC80	184	8	16792	22.8152	1	0.741655	0.705887
GOTERM_BP_DIRECT	GO:0050773~regulation of dendrite development	2	0.995025	0.0839472	CDC20, RAB17	184	8	16792	22.8152	1	0.741655	0.705887
GOTERM_BP_DIRECT	GO:0085020~protein K6-linked ubiquitination	2	0.995025	0.0839472	UBE2S, BRCA1	184	8	16792	22.8152	1	0.741655	0.705887
GOTERM_BP_DIRECT	GO:0071456~cellular response to hypoxia	4	1.99005	0.087455	CCNA2, CCNB1, TIGAR, PTGIS	184	96	16792	3.80254	1	0.765985	0.729043
GOTERM_BP_DIRECT	GO:0031100~organ regeneration	3	1.49254	0.092886	CCNA2, CDK1, MKI67	184	47	16792	5.82516	1	0.788745	0.750705
GOTERM_BP_DIRECT	GO:0030071~regulation of mitotic metaphase/anaphase transition	2	0.995025	0.0939352	UBE2C, PLK1	184	9	16792	20.2802	1	0.788745	0.750705
GOTERM_BP_DIRECT	GO:0035457~cellular response to interferon-alpha	2	0.995025	0.0939352	IFIT3, IFIT2	184	9	16792	20.2802	1	0.788745	0.750705
GOTERM_BP_DIRECT	GO:0010389~regulation of G2/M transition of mitotic cell cycle	2	0.995025	0.0939352	CENPF, KIF14	184	9	16792	20.2802	1	0.788745	0.750705
GOTERM_BP_DIRECT	GO:0007614~short-term memory	2	0.995025	0.0939352	MDK, SERPINF1	184	9	16792	20.2802	1	0.788745	0.750705
GOTERM_BP_DIRECT	GO:0006909~phagocytosis	3	1.49254	0.0962559	CD93, GATA2, CORO1A	184	48	16792	5.7038	1	0.801607	0.762947
GOTERM_BP_DIRECT	GO:0010212~response to ionizing radiation	3	1.49254	0.0996603	DNMT3B, RAD54L, BRCA1	184	49	16792	5.5874	1	0.823211	0.783508

## Sheet: Supplementary Table S4
GO analysis of 73 overlapping genes downregulated by DEC in BFTC905
Category	Term	Count	%	PValue	Genes	List Total	Pop Hits	Pop Total	Fold Enrichment	Bonferroni	Benjamini	FDR
GOTERM_BP_DIRECT	GO:0010544~negative regulation of platelet activation	3	4.16667	0.000394531	PDGFB, PDGFA, APOE	65	8	16792	96.8769	0.200164	0.223305	0.223305
GOTERM_BP_DIRECT	GO:0030198~extracellular matrix organization	5	6.94444	0.0066285	COL8A2, PDGFB, PDGFA, COL9A3, ICAM5	65	196	16792	6.59027	0.976814	1	1
GOTERM_BP_DIRECT	GO:0010512~negative regulation of phosphatidylinositol biosynthetic process	2	2.77778	0.00760838	PDGFB, PDGFA	65	2	16792	258.338	0.986737	1	1
GOTERM_BP_DIRECT	GO:0001525~angiogenesis	5	6.94444	0.0103328	SH2D2A, COL8A2, LEPR, PDGFA, CSPG4	65	223	16792	5.79234	0.997202	1	1
GOTERM_BP_DIRECT	GO:0034447~very-low-density lipoprotein particle clearance	2	2.77778	0.0113912	APOC1, APOE	65	3	16792	172.226	0.998473	1	1
GOTERM_BP_DIRECT	GO:0035793~positive regulation of metanephric mesenchymal cell migration by platelet-derived growth factor receptor-beta signaling pathway	2	2.77778	0.0113912	PDGFB, PDGFA	65	3	16792	172.226	0.998473	1	1
GOTERM_BP_DIRECT	GO:2000278~regulation of DNA biosynthetic process	2	2.77778	0.0151598	CDKN1A, PDGFA	65	4	16792	129.169	0.999824	1	1
GOTERM_BP_DIRECT	GO:0048146~positive regulation of fibroblast proliferation	3	4.16667	0.0180176	CDKN1A, PDGFB, PDGFA	65	54	16792	14.3521	0.999966	1	1
GOTERM_BP_DIRECT	GO:0032091~negative regulation of protein binding	3	4.16667	0.0199492	PDGFB, TMC8, NFATC4	65	57	16792	13.5968	0.999989	1	1
GOTERM_BP_DIRECT	GO:0043547~positive regulation of GTPase activity	7	9.72222	0.0203813	CYTH4, SH3BP1, PDGFB, PDGFA, ADAP1, JAK3, NGEF	65	565	16792	3.20065	0.999991	1	1
GOTERM_BP_DIRECT	GO:0034382~chylomicron remnant clearance	2	2.77778	0.0226546	APOC1, APOE	65	6	16792	86.1128	0.999998	1	1
GOTERM_BP_DIRECT	GO:0046500~S-adenosylmethionine metabolic process	2	2.77778	0.0263809	GAMT, MTHFR	65	7	16792	73.811	1	1	1
GOTERM_BP_DIRECT	GO:0008203~cholesterol metabolic process	3	4.16667	0.0277244	APOC1, LEPR, APOE	65	68	16792	11.3973	1	1	1
GOTERM_BP_DIRECT	GO:0071493~cellular response to UV-B	2	2.77778	0.0300932	CDKN1A, HYAL1	65	8	16792	64.5846	1	1	1
GOTERM_BP_DIRECT	GO:1902894~negative regulation of pri-miRNA transcription from RNA polymerase II promoter	2	2.77778	0.0337917	PDGFB, NFATC4	65	9	16792	57.4085	1	1	1
GOTERM_BP_DIRECT	GO:0010873~positive regulation of cholesterol esterification	2	2.77778	0.0337917	APOC1, APOE	65	9	16792	57.4085	1	1	1
GOTERM_BP_DIRECT	GO:0050730~regulation of peptidyl-tyrosine phosphorylation	2	2.77778	0.048447	TMEM102, PDGFA	65	13	16792	39.7444	1	1	1
GOTERM_BP_DIRECT	GO:0033700~phospholipid efflux	2	2.77778	0.0520765	APOC1, APOE	65	14	16792	36.9055	1	1	1
GOTERM_BP_DIRECT	GO:0030207~chondroitin sulfate catabolic process	2	2.77778	0.0520765	HYAL1, CSPG4	65	14	16792	36.9055	1	1	1
GOTERM_BP_DIRECT	GO:0034375~high-density lipoprotein particle remodeling	2	2.77778	0.0556923	APOC1, APOE	65	15	16792	34.4451	1	1	1
GOTERM_BP_DIRECT	GO:0045926~negative regulation of growth	2	2.77778	0.0700205	MT1L, PTK6	65	19	16792	27.1935	1	1	1
GOTERM_BP_DIRECT	GO:0007263~nitric oxide mediated signal transduction	2	2.77778	0.0700205	DDAH2, APOE	65	19	16792	27.1935	1	1	1
GOTERM_BP_DIRECT	GO:0006334~nucleosome assembly	3	4.16667	0.0755918	HIST1H2BK, HIST1H2BD, HIST1H1C	65	119	16792	6.51273	1	1	1
GOTERM_BP_DIRECT	GO:0031954~positive regulation of protein autophosphorylation	2	2.77778	0.0771042	PDGFB, PDGFA	65	21	16792	24.6037	1	1	1
GOTERM_BP_DIRECT	GO:0030308~negative regulation of cell growth	3	4.16667	0.0777931	CDKN1A, HYAL1, FOXK1	65	121	16792	6.40509	1	1	1
GOTERM_BP_DIRECT	GO:0002227~innate immune response in mucosa	2	2.77778	0.0911125	HIST1H2BK, HIST1H2BD	65	25	16792	20.6671	1	1	1
GOTERM_BP_DIRECT	GO:0033344~cholesterol efflux	2	2.77778	0.0911125	APOC1, APOE	65	25	16792	20.6671	1	1	1
GOTERM_BP_DIRECT	GO:0006468~protein phosphorylation	5	6.94444	0.0958796	PDGFB, LMTK3, PTK6, JAK3, TRIB2	65	456	16792	2.83266	1	1	1

## Sheet: Supplementary Table S5
GO analysis of43 overlapping genes upregulated by DEC in BFTC905
Category	Term	Count	%	PValue	Genes	List Total	Pop Hits	Pop Total	Fold Enrichment	Bonferroni	Benjamini	FDR
GOTERM_BP_DIRECT	GO:0001843~neural tube closure	3	6.97674	0.010589	NOG, SHROOM3, COBL	35	77	16792	18.6924	0.966131	1	1
GOTERM_BP_DIRECT	GO:0003149~membranous septum morphogenesis	2	4.65116	0.0200696	FZD2, NOG	35	10	16792	95.9543	0.998415	1	1
GOTERM_BP_DIRECT	GO:0051092~positive regulation of NF-kappaB transcription factor activity	3	6.97674	0.0296093	CTH, TRAF1, TLR3	35	133	16792	10.8219	0.999929	1	1
GOTERM_BP_DIRECT	GO:2001234~negative regulation of apoptotic signaling pathway	2	4.65116	0.0319231	CTH, NOG	35	16	16792	59.9714	0.999967	1	1
GOTERM_BP_DIRECT	GO:0007250~activation of NF-kappaB-inducing kinase activity	2	4.65116	0.0358432	TLR6, TLR3	35	18	16792	53.3079	0.999991	1	1
GOTERM_BP_DIRECT	GO:0002224~toll-like receptor signaling pathway	2	4.65116	0.0532941	TLR6, TLR3	35	27	16792	35.5386	1	1	1
GOTERM_BP_DIRECT	GO:0003151~outflow tract morphogenesis	2	4.65116	0.0891338	FZD2, NOG	35	46	16792	20.8596	1	1	1

## Sheet: Supplementary Table S6
Fold change expression of PI3K-AKT survival genes displayed in Figure 5D relative to BFTC905 DMSO
	SFN	VAV3	LCK	SLC2A1	MAP2K6	MAPK10	CXCR4	MYD88	CDKN1A	GNGT1	CAB39	GRK2	PPP1CA	MKNK2	THEM4	RPS6KA1	TNFRSF1A	EGFR	ECSIT	CDK1	ARF1	UBE2D3	AKT1	E2F1	CFL1	PIN1	ARPC3	EIF4E	ARHGDIA	RPS6KA3	CDKN1B	GRB2
BFTC905 DEC	-0.505884	0.354002	-1.69608	-0.835569	2.03054	-0.432678	-1.19081	0.228945	-0.419388	-1.09833	0.00867604	-0.153386	0.381476	-0.59095	0.75202	0.26265	-0.542342	-0.0396093	-0.0272638	1.39583	-0.205554	-0.209126	0.160823	1.63618	0.564962	0.492366	-0.409401	0.431134	0.458753	0.0445831	-0.55626	0.259047
UM-UC-3 DMSO	-11.5268	-9.569	-8.96334	-4.15237	-3.91559	-3.6622	-2.62918	-2.29032	-2.05037	-1.97062	-1.76637	-1.68651	-1.52965	-1.51853	-1.40627	-1.29929	-1.21788	-1.20045	-1.10231	-0.989368	-0.987897	-0.978482	-0.936292	-0.915993	-0.912005	-0.855189	-0.764919	-0.716609	-0.702002	-0.694927	-0.657517	-0.58955
UM-UC-3 DEC	-6.13586	0	-6.47126	-3.57442	-3.81995	-2.9137	0	-2.14883	-1.40803	-1.51161	-1.78226	-1.04469	-0.926815	0.103795	-1.09917	-0.950338	-0.501417	-1.33807	-1.08232	-0.241122	-0.762224	-0.938099	-0.635879	-0.853408	-0.710549	-0.827115	-0.720356	-0.433234	-0.713198	-0.820396	-0.571364	-0.24129
UM-UC-3 ROM	0	0	0	0	0	0	14.574	0	5.78903	0	1.86465	0	0	4.25524	0	3.53157	-1.90179	0	0	0	0	0	0	0	0	0	0	0	0	0	-2.05282	1.98351

## Sheet: Supplementary Table S7
Fold change expression of apoptosis genes displayed in Figure 5E. Genes with lower expression in BFTC905 DMSO compared to UM-UC-3 DMSO are listed
	ANKH	RNF7	CASP8AP2	DAP	PTK2	DAXX	MGMT	GCH1	ADD1	PML	DEDD	CUL2	PPT1	APP	BAX	IGF2R	CDK2	BID	SOD1	IGFBP6	CUL1	TAP1	CASP8	HSPB1	TSPO	CASP6	CHEK2	AIFM1	BCL2L11	PEA15	CDIP1	GSR	CASP10	SLC20A1	DAPK1	CUL5	CDC25B	JUN	ADORA1	SOD2	CYLD	TIMP1	PSEN2	SC5D	TNFRSF25	HMGB2	DDIT3	TIMP2	CRADD
BFTC905 DEC	0.131376	-0.100035	0.901054	0.313981	0.0647815	0.607957	-0.333487	0.831027	0.282776	0.000128083	-0.0167878	0.505566	0.697719	-0.557962	0.881473	0.404052	0.849564	0.710878	0.860048	-0.209855	0.360391	0.796564	0.549687	0.197105	-0.143993	0.432862	0.801727	0.904539	0.545712	0.510665	0.395651	0.855914	0.430429	0.780022	1.08316	0.433695	1.38949	-1.02207	-2.06374	0.599648	0.689831	-1.30973	0.58093	0.326616	-0.461718	1.42712	0.506333	0.187198	-0.0403364
UM-UC-3 DMSO	0.415588	0.41778	0.436767	0.440477	0.48809	0.548266	0.549785	0.563079	0.564551	0.573183	0.589227	0.607153	0.610995	0.630503	0.729476	0.732291	0.737759	0.762972	0.85011	0.871294	0.87847	0.884073	0.892403	0.893782	0.898214	0.9159	0.928252	0.949967	0.954546	0.992991	1.05068	1.05744	1.08077	1.12275	1.14491	1.18877	1.19363	1.21813	1.23254	1.25219	1.25413	1.27236	1.29273	1.54777	1.62539	1.67919	1.70789	1.71436	1.73528
UM-UC-3 DEC	0.0765094	0.431891	0.843305	0.217681	0.830419	0.652606	0.234601	0.541493	0.28912	0.981927	0.331525	1.12041	0.589087	0.425309	1.12402	0.826987	0.753734	1.13758	1.04128	0.468901	0.854465	1.16195	1.09714	1.11141	1.27029	0.533965	1.54764	1.67668	0.494143	0.194038	0.964796	1.47848	0.569749	1.6227	0.952099	1.40033	2.60515	0.653711	-0.0176449	1.40229	1.12352	0.116744	0.680324	1.06675	1.54159	1.93437	1.67378	1.52042	0.42697
UM-UC-3 ROM	0	-3.62322	0	0	0	0	0	6.37707	0	0	0	0	0	0	0	2.12357	0	-3.20714	0	0	-3.30932	0	0	0	0	0	0	0	3.43813	0	0	0	0	0	0	0	0	0	0	0	0	0	0	0	-2.20101	-2.04654	1.85084	2.02646	0
[truncated: 22 more columns]

## Sheet: Supplementary Table S8
Fold change expression of apoptosis genes displayed in Figure 5F. Genes with higher expression in BFTC905 DMSO compared to UM-UC-3 DMSO are listed
	SFN	IL1A	TIMP3	TNFSF10	IL1B	NEDD9	BIK	TGFB2	GPX3	CD14	NEFH	AIFM3	BMP2	CCNA1	FEZ1	EGR3	BMF	BTG2	TXNIP	PLCB2	LGALS3	ANXA1	GSN	ERBB3	EMP1	GADD45B	CIDEB	CASP1	SMAD7	CDKN1A	IFI16	GNA15	RHOB	TNFRSF12A	SAT1	FADD	MCL1	ATF3	RNASEL	ENO2	KRT18	RIPK3	BCL2L1	TP73	RELA	GPX1	TRADD	IER3	IRF1
BFTC905 DEC	-0.505884	-0.406914	-0.646717	-0.187513	-2.27733	0.150211	0.433858	1.79567	0.168348	-0.647451	1.17248	0.104924	-0.210788	-0.158531	-0.979891	0.390763	-1.06031	-0.556368	-1.49162	1.01091	-0.456788	-0.403318	-0.606778	-0.290873	-0.127478	0.238661	-2.16495	-0.273938	-0.133678	-0.419388	0.0617371	-0.671313	-1.03916	0.0851752	-0.570944	0.17355	-0.602883	0.80774	-0.463429	-2.41913	0.993088	0.439277	-0.603334	0.224374	-0.401959	0.0114893	-0.361336	-0.4923	1.19756
UM-UC-3 DMSO	-11.5268	-10.9744	-10.1307	-9.84698	-8.69504	-8.6906	-7.62396	-7.507	-7.40783	-6.76909	-6.63982	-5.7638	-5.32604	-5.00639	-4.54136	-4.45907	-3.77713	-3.47698	-3.43582	-3.43023	-3.34772	-3.2789	-2.98797	-2.66496	-2.61391	-2.39872	-2.2131	-2.21293	-2.20736	-2.05037	-1.95858	-1.92283	-1.90376	-1.85466	-1.80718	-1.79497	-1.78113	-1.70651	-1.5279	-1.49531	-1.49466	-1.41799	-1.38056	-1.37215	-1.34972	-1.33281	-1.31273	-1.29698	-1.28857
UM-UC-3 DEC	-6.13586	-11.0416	-10.742	-6.55437	-9.14104	-10.274	-5.54005	-5.59995	-2.48672	-5.1416	-3.31104	-2.69477	-5.15871	-5.62972	-3.46198	-4.66092	-4.41383	-3.28489	-3.61733	2.17356	-3.27906	-3.58895	-2.81162	-2.35685	-3.49691	-0.953606	0	-4.9492	-0.59019	-1.40803	-3.16537	-0.912436	-2.10836	-1.95771	-2.19452	-1.81121	-1.53513	-2.3537	-2.07736	-1.89316	-0.319567	0	-1.72365	-0.752284	-1.55773	-0.842088	-1.68602	-2.15026	-0.921975
UM-UC-3 ROM	0	0	9.9433	0	0	0	0	0	0	0	0	0	0	18.9613	0	0	0	0	8.36538	0	0	0	0	4.74376	-6.97022	4.40767	0	0	0	5.78903	0	0	7.69635	0	5.82951	0	1.88566	4.47395	0	0	0	0	0	0	0	0	0	10.9104	0
[truncated: 23 more columns]
